# Supplementary material for: Importance of developmental stage and microenvironment control in Zebrafish larvae cardiovascular studies
Source: PLoS One. 2026 Jun 12;21(6):e0351404. doi: 10.1371/journal.pone.0351404 (PMC13262856; doi:10.1371/journal.pone.0351404)
Supplement: S1 Table — Worksheet 1 contains the raw individual measurements collected from each larva. Worksheet 2 contains the corresponding mean ± standard deviation values used for data visualization. (XLSX) [file pone.0351404.s004.xlsx]

## Sheet: Data
Development						Temperature						pH
Sample	hpf	temp (°C)	pH	HR		Sample	hpf	temp (°C)	pH	HR		Sample	hpf	temp (°C)	pH	HR
1	24	27	7.4	118		1	72	27	7.4	173.7		1	72	27	7	180.6
2	24	27	7.4	109.4		2	72	27	7.4	172.8		2	72	27	7	176.6
3	24	27	7.4	103.9		3	72	27	7.4	179.4		3	72	27	7	187.9
4	24	27	7.4	118.7		4	72	27	7.4	175.6		4	72	27	7	177.6
5	24	27	7.4	108		5	72	27	7.4	174.5		5	72	27	7	182.1
6	24	27	7.4	109.9		6	72	27	7.4	163.2		6	72	27	7	174
7	24	27	7.4	89.1		7	72	27	7.4	177.3		7	72	27	7	169.9
8	24	27	7.4	107.6		8	72	27	7.4	165		8	72	27	7	162.5
9	24	27	7.4	102		9	72	27	7.4	171.2		9	72	27	7	170
10	24	27	7.4	103.4		10	72	27	7.4	164.5		10	72	27	7	180.9
11	24	27	7.4	131.8		11	72	27	7.4	175.3		11	72	27	7	185.8
12	24	27	7.4	108		12	72	27	7.4	171		12	72	27	7	181.2
13	24	27	7.4	122.8		13	72	27	7.4	180.5		13	72	27	7	174.3
14	24	27	7.4	108.7		14	72	27	7.4	162.7		14	72	27	7	190.4
15	24	27	7.4	108		15	72	27	7.4	165.7		15	72	27	7	151.7
16	24	27	7.4	109.3		16	72	27	7.4	180		16	72	27	7	184.5
17	24	27	7.4	102.4		17	72	27	7.4	165.6		17	72	27	7	184.5
18	24	27	7.4	90.2		18	72	27	7.4	161.7		18	72	27	7	177
19	24	27	7.4	106.4		19	72	27	7.4	169.6		19	72	27	7	179.7
20	24	27	7.4	105.5		20	72	27	7.4	169.9		20	72	27	7.4	181.5
21	30	27	7.4	141.8		21	72	27	7.4	169.1		21	72	27	7.4	176.5
22	30	27	7.4	125.1		22	72	27	7.4	170.1		22	72	27	7.4	182.7
23	30	27	7.4	115.7		23	72	27	7.4	168.2		23	72	27	7.4	169.7
24	30	27	7.4	133.3		24	72	27	7.4	169.8		24	72	27	7.4	175.2
25	30	27	7.4	105.9		25	72	27.5	7.4	208.5		25	72	27	7.4	164.2
26	30	27	7.4	121.4		26	72	27.5	7.4	184.5		26	72	27	7.4	160
27	30	27	7.4	107.6		27	72	27.5	7.4	201.2		27	72	27	7.4	163.9
28	30	27	7.4	111.3		28	72	27.5	7.4	194.4		28	72	27	7.4	166.9
29	30	27	7.4	120		29	72	27.5	7.4	191.7		29	72	27	7.4	183.1
30	30	27	7.4	121.1		30	72	27.5	7.4	188.9		30	72	27	7.4	174.7
31	30	27	7.4	96		31	72	27.5	7.4	168.9		31	72	27	7.4	180.3
32	30	27	7.4	96.1		32	72	27.5	7.4	183.1		32	72	27	7.4	176.2
33	30	27	7.4	112.7		33	72	27.5	7.4	184.7		33	72	27	7.4	177.2
34	30	27	7.4	97.3		34	72	27.5	7.4	189.5		34	72	27	7.4	183.4
35	30	27	7.4	107.1		35	72	27.5	7.4	186.2		35	72	27	7.4	172.3
36	30	27	7.4	109		36	72	27.5	7.4	179.5		36	72	27	7.4	182.1
37	30	27	7.4	100.5		37	72	27.5	7.4	168.8		37	72	27	7.4	170.6
38	30	27	7.4	103.4		38	72	27.5	7.4	184.6		38	72	27	7.4	176.1
39	30	27	7.4	113.7		39	72	27.5	7.4	188		39	72	27	7.4	167.7
40	30	27	7.4	93.3		40	72	27.5	7.4	181		40	72	27	7.4	176.3
41	48	27	7.4	134.5		41	72	27.5	7.4	201.4		41	72	27	7.4	177.9
42	48	27	7.4	141		42	72	27.5	7.4	189		42	72	27	8	173.3
43	48	27	7.4	129.6		43	72	27.5	7.4	194.4		43	72	27	8	182.6
44	48	27	7.4	136.8		44	72	27.5	7.4	183.4		44	72	27	8	162.3
45	48	27	7.4	139.7		45	72	27.5	7.4	208.5		45	72	27	8	175
46	48	27	7.4	143.9		46	72	27.5	7.4	191.7		46	72	27	8	192.3
47	48	27	7.4	146.1		47	72	27.5	7.4	186.2		47	72	27	8	167.6
48	48	27	7.4	129.3		48	72	27.5	7.4	184.7		48	72	27	8	174.2
49	48	27	7.4	132.9		49	72	28	7.4	222.4		49	72	27	8	163.1
50	48	27	7.4	133.1		50	72	28	7.4	205.6		50	72	27	8	172.8
51	48	27	7.4	147.7		51	72	28	7.4	209.2		51	72	27	8	196.7
52	48	27	7.4	127.5		52	72	28	7.4	191.6		52	72	27	8	179.1
53	48	27	7.4	141.3		53	72	28	7.4	199.4		53	72	27	8	195.4
54	48	27	7.4	117.2		54	72	28	7.4	188.9		54	72	27	8	170.9
55	48	27	7.4	148.3		55	72	28	7.4	213.4		55	72	27	8	167.6
56	48	27	7.4	135.8		56	72	28	7.4	198.1		56	72	27	8	190.4
57	48	27	7.4	130.8		57	72	28	7.4	198.8		57	72	27	8	180.9
58	48	27	7.4	145.3		58	72	28	7.4	214.7		58	72	27	8	163.4
59	48	27	7.4	126.7		59	72	28	7.4	214.3		59	72	27	8	165.2
60	48	27	7.4	142.2		60	72	28	7.4	220		60	72	27	8	195.3
61	48	27	7.4	126		61	72	28	7.4	190		61	72	27	8	161
62	48	27	7.4	131.7		62	72	28	7.4	218		62	72	27	8	175.2
63	48	27	7.4	149.1		63	72	28	7.4	192
64	48	27	7.4	145.2		64	72	28	7.4	215
65	52	27	7.4	147.7		65	72	28	7.4	195
66	52	27	7.4	138.9		66	72	28	7.4	214.5
67	52	27	7.4	127.8		67	72	28	7.4	195.5
68	52	27	7.4	140.9		68	72	28	7.4	203.6
69	52	27	7.4	130.3
70	52	27	7.4	150.5
71	52	27	7.4	132.7
72	52	27	7.4	130.9
73	52	27	7.4	134.1
74	52	27	7.4	140.6
75	52	27	7.4	155.4
76	52	27	7.4	126.2
77	52	27	7.4	144.4
78	52	27	7.4	124.3
79	52	27	7.4	142.4
80	52	27	7.4	139.6
81	52	27	7.4	150
82	52	27	7.4	153.2
83	52	27	7.4	139.3
84	52	27	7.4	147.4
85	52	27	7.4	125.1
86	52	27	7.4	144.6
87	52	27	7.4	152.7
88	52	27	7.4	149.2
89	56	27	7.4	143.2
90	56	27	7.4	147.3
91	56	27	7.4	150
92	56	27	7.4	157.2
93	56	27	7.4	156.8
94	56	27	7.4	154.1
95	56	27	7.4	155.4
96	56	27	7.4	148.7
97	56	27	7.4	145.7
98	56	27	7.4	145.9
99	56	27	7.4	155.4
100	56	27	7.4	146.7
101	56	27	7.4	168.2
102	56	27	7.4	134.1
103	56	27	7.4	149.1
104	56	27	7.4	154.9
105	56	27	7.4	161.2
106	56	27	7.4	159.5
107	56	27	7.4	162.1
108	56	27	7.4	150
109	56	27	7.4	154.6
110	56	27	7.4	152.3
111	56	27	7.4	166.1
112	72	27	7.4	173.7
113	72	27	7.4	172.8
114	72	27	7.4	179.4
115	72	27	7.4	175.6
116	72	27	7.4	174.5
117	72	27	7.4	163.2
118	72	27	7.4	177.3
119	72	27	7.4	165
120	72	27	7.4	171.2
121	72	27	7.4	164.5
122	72	27	7.4	175.3
123	72	27	7.4	171
124	72	27	7.4	180.5
125	72	27	7.4	162.7
126	72	27	7.4	165.7
127	72	27	7.4	180
128	72	27	7.4	165.6
129	72	27	7.4	161.7
130	72	27	7.4	169.6
131	72	27	7.4	169.9
132	72	27	7.4	169.1
133	72	27	7.4	170.1
134	72	27	7.4	168.2
135	72	27	7.4	169.8
136	78	27	7.4	179
137	78	27	7.4	180.5
138	78	27	7.4	176.1
139	78	27	7.4	182.1
140	78	27	7.4	177.8
141	78	27	7.4	182.1
142	78	27	7.4	185.6
143	78	27	7.4	174.5
144	78	27	7.4	174.7
145	78	27	7.4	174.5
146	78	27	7.4	169.6
147	78	27	7.4	174.9
148	78	27	7.4	170.1
149	78	27	7.4	173.6
150	78	27	7.4	186.9
151	78	27	7.4	176.8
152	78	27	7.4	175.2
153	78	27	7.4	172.1
154	78	27	7.4	183.3
155	78	27	7.4	177.2
156	78	27	7.4	170.1
157	78	27	7.4	172.2
158	80	27	7.4	175.7
159	80	27	7.4	173.3
160	80	27	7.4	177.7
161	80	27	7.4	179.5
162	80	27	7.4	190.9
163	80	27	7.4	178.9
164	80	27	7.4	176.1
165	80	27	7.4	189.8
166	80	27	7.4	169.1
167	80	27	7.4	177.2
168	80	27	7.4	164.1
169	80	27	7.4	175.1
170	80	27	7.4	164.1
171	80	27	7.4	186.9
172	80	27	7.4	180.6
173	80	27	7.4	178.9
174	80	27	7.4	179.5
175	80	27	7.4	176.1
176	80	27	7.4	177.7
177	80	27	7.4	177.2

## Sheet: Figures
	Figure 1				Figure 2
	Heart Rate					Cardiac Output		Ejection Fraction
	Group	Mean	SD		Group	Mean	SD	Mean	SD
	24hpf	106	14		24hpf	1.2	0.2	54	6.8
	30hpf	112	13		30hpf	2.1	0.2	56.2	6.2
	48hpf	137	8		48hpf	6.4	0.6	50.4	8.9
	52hpf	140	10		52hpf	7.1	1.2	59.7	14.4
	56hpf	153	8		56hpf	10	0.9	63.6	7.7
	72hpf	171	6		72hpf	9.4	1.5	51.7	17.3
	78hpf	177	5		78hpf	10.3	1	61.3	6.7
	80hpf	177	8		80hpf	10.2	0.6	56.8	11.6
	Figure 3				Figure 4
	Heart Rate					Cardiac Output		Ejection Fraction
	Group	Mean	SD		Group	Mean	SD	Mean	SD
	27°C	171	6		27°C	9.4	1.5	56.6	7.5
	27.5°C	188	10		27.5°C	8.1	2	49.4	5.6
	28°C	205	11		28°C	8.9	1.4	49.9	4
	Figure 5				Figure 6
	Heart Rate					Cardiac Output		Ejection Fraction
	Group	Mean	SD		Group	Mean	SD	Mean	SD
	7.0	177	9		7.0	10.8	1	50.7	5.4
	7.4	174	7		7.4	10.8	1.1	50.6	5.9
	8.0	176	12		8.0	10.7	1.4	52.7	6.1
